# Supplementary material for: Inter-facility travel time and referral for emergency obstetric care in the 15 most populated cities of Nigeria: a spatial analysis
Source: BMC Glob Public Health. 2026 May 28;4:53. doi: 10.1186/s44263-026-00285-8 (PMC13217968; doi:10.1186/s44263-026-00285-8)
Supplement: Supplementary file 3 — Supplementary Material 3: Sensitivity analysis of random sample of 10% of non-CEmOC facilities comparing travel time estimates from Google Maps with Open Source Routing Machine and a cost-friction surface approach [file 44263_2026_285_MOESM3_ESM.csv]

s2cellid	uid	tt1_peak	tt1_nonpeak	fric.time	osrm.time
1169067107011264512	29296750	29.933	28.183	44.41126513	15.64
1169041070919516160	64200230	16.267	15.4	0.667579038	22.18333333
1169785088104202240	39983188	28.3	22.1	1.567778322	3.578333333
1176399801596510208	82240181	53.233	51.467	3.608660005	12.69166667
1169684886517186560	84926419	15.917	11.05	3.491424332	26.51833333
1171169983128928256	40861336	18.133	15.45	3.306511172	6.116666667
1169687343238479872	49681784	27.95	18.1	15.36961286	14.18833333
1169126334610276352	50994086	19.2	17.433	1.747014742	2.553333333
1179187862436839424	18327891	34.267	29.167	6.266703413	6.803333333
1171170026078601216	60371367	27.067	21.933	5.558838408	9.916666667
1182244839769505792	72780909	29.983	28.283	2.031577207	6.761666667
1174888394015113216	15656732	13.033	10.933	24.75917121	4.438333333
1169688820707229696	61248507	25.933	18.167	28.07236786	30.29666667
1179193110886875136	40954742	10.067	8.75	32.45395388	7.261666667
1175006634464772096	24687609	35.133	32.267	0.782012111	6.273333333
1175025497961136128	40860030	14.75	14.117	5.371337875	11.57333333
1171168806307889152	38412623	13.867	11.9	2.218554218	10.635
1171666996744421376	12896384	14.1	14	7.928688414	12.10666667
1182230485988802560	70186924	51.283	48.35	4.2456875	7.643333333
1171168187832598528	56666613	11.867	10.417	9.801694613	5.58
1169229697293221888	45871839	10.8	10.05	8.330827786	3.643333333
1171384516745363456	41105401	31.95	31.283	1.335029479	4.115
1169699205938151424	29220352	49.15	34.35	29.44504655	15.89833333
1171595889265868800	15016822	20	15.55	1.566405614	4.618333333
1176305518474428416	62408601	44.067	41.867	0.737255296	4.473333333
1174364854681600000	60012137	52.8	48.783	6.549187297	5.89
1171596112604168192	80249884	23.65	18.2	7.236882919	7.558333333
1171398475389075456	77675947	20.467	19.667	3.524476731	14.44833333
1172931263317671936	59472354	84.883	78	72.04989786	6.948333333
1169790680151621632	42686372	12.4	11.567	27.66291466	20.76166667
1169683572257193984	74462936	15.033	9.75	5.290887224	23.695
1169126669617725440	56068250	7.75	7.667	5.162940814	3.67
1171946538985848832	80438283	25.65	25.367	7.124297414	14.81666667
1171665278757502976	49088201	6.517	6.45	12.49464753	10.43666667
1169178707441483776	16556353	25.15	25.05	1.11201394	8.5
1182700845037256704	55474945	10.2	7.7	4.753335811	22.96666667
1174653339044937728	67180942	15.7	14.367	14.62415011	21.13666667
1171413250076573696	35099083	25.167	22.867	1.898936509	4.958333333
1169664262084231168	55023189	43.75	40.633	6.293238414	6.303333333
1169688236591677440	33237937	11.933	9.8	1.244273395	7.891666667
1273440842438148096	21079837	17.483	15.283	1.33495558	8.391666667
1169120794102464512	58995708	9.217	6.567	8.235905675	3.708333333
1182701205814509568	55490779	18.833	13.5	0.783575524	4.13
1169060200703852544	47559709	48.45	36.15	4.591532847	3.833333333
1275280480010240000	63332288	14.383	13.117	1.759135712	9.655
1171942536076328960	29813864	24.267	21.783	2.742632007	2.613333333
1274097920894828544	31737621	11.383	9.45	2.396081563	4.725
1171168093343318016	22424646	9.633	5.983	10.24956792	11.64833333
1274100893012197376	75942764	20.95	17.733	15.05144606	6.61
1176346466692628480	21651124	69.933	69.267	9.096792699	7.051666667
1169637332639285248	32937678	6.983	6.783	3.663717143	6.98
1274097482808164352	77146156	5.85	5.517	4.566193544	7.71
1175006651644641280	61627861	39.2	36.15	1.303374684	7.093333333
1171622818710814720	83751004	63.967	55.55	5.587031097	1.396666667
1169225471045402624	34724117	17.7	15.683	4.171974688	22.91666667
1169685032546074624	39185524	10.633	6.05	2.213865821	9.81
1176292590622867456	44693667	53.383	53.383	66.11892098	15.575
1275282197997158400	30008225	19.85	18.483	1.57320983	5.458333333
1174838615344152576	61600680	24.817	24.35	5.634335332	8.356666667
1274094227222953984	65688529	4.983	4.967	4.236871706	2.03
1169127434121904128	70137339	11.433	9.867	3.608660005	7.326666667
1169112650844471296	58594049	6.5	6.5	4.458267969	10.325
1174889295958245376	17241569	8.6	7.617	3.032245411	8.636666667
1169682730443603968	50102016	2.3	1.817	6.056508961	7.635
1274067246238400512	85043346	11.983	11.983	2.534086111	3.788333333
1169226639276507136	14124091	17.217	14.55	1.341007382	22.05833333
1175008919387373568	36417292	14.617	10.7	2.222862801	5.563333333
1273912532926464000	28808022	40.783	40.617	12.63258866	8.35
1169665249926709248	79399817	35.933	32.5	14.0119349	3.386666667
1174980495293808640	41709478	41.4	41.4	3.599568001	5.43
1169681441953415168	25318412	7.9	6.083	7.124297414	13.89
1169685754100580352	84214222	14.983	9.6	1.794878465	7.256666667
1175003894275637248	52555780	22.483	18.95	0.907508195	7.496666667
1169223503950381056	63528950	37.183	36.95	12.95351469	10.24666667
1171597074676842496	86471808	23.717	22.5	1.779973623	7.681666667
1169689714060427264	40839944	8.75	6.55	2.032988005	6.453333333
1169179171297951744	84253981	14.9	14.9	3.438503509	20.31833333
1169688004663443456	63533294	14.55	9.667	3.112243684	3.683333333
1169121498477101056	66168252	11.617	11.35	3.813610362	8.165
1169681433363480576	77185359	5.967	4.583	1.96106966	8.84
1169126222941126656	13958953	17.517	15.7	0.921566579	6.973333333
1169636576725041152	61685347	11.717	11.433	6.4455733	5.901666667
1176417995077976064	61797480	25.35	25.267	6.444283791	8.928333333
1169798050315501568	51453822	9.967	8.167	10.47721277	12.38666667
1171169759790628864	25541035	18.517	15.783	1.704903097	11.13666667
1274097448448425984	51417089	7.233	6.417	10.22792745	6.961666667
1174893187198615552	55334029	22.783	20.617	13.15100495	10.90666667
1169686570144366592	57333695	17.283	11.583	24.4199876	10.30666667
1169121172059586560	35395313	5.6	4.95	6.333129664	8.396666667
1169675334509920256	86913748	27.817	20.5	2.119617669	5.271666667
1172840381809688576	40730036	78.817	70.883	6.875424683	7.825
1171168763358216192	13917327	10.833	9.933	0	3.59
1171939478059614208	42695333	31.967	31.7	4.013627425	6.933333333
1273438566105481216	18323848	19.583	19.583	1.57320983	1.921666667
1169126188581388288	17768777	15.883	15.417	24.16381319	11.87166667
1171657564996239360	78111364	29.8	29.733	10.89506994	17.91833333
1169681605162172416	27934889	7.85	5.333	50.09114792	8.005
1175009168495476736	56336068	12.35	10.783	13.43998779	3.411666667
1274094252992757760	39214841	8.483	8.483	3.244406173	21.53833333
1175003387469496320	14861906	6.767	5.533	10.28740105	4.081666667
1169686458475216896	81523802	18.883	12.383	3.031321744	6.816666667
1174889167109226496	79759769	11.25	9.367	4.242160658	10.53666667
1169664184774819840	55710489	36.167	33.233	7.571166274	7.748333333
1.169699094269e+18	14380549	44.767	29.767	2.211696787	3.525
1172932362829299712	57768070	215.85	215.85	6.694307992	15.59
1172957050301317120	60889759	28.467	20.983	3.461251132	7.835
1274095996749479936	68028602	22.683	19.817	0.651113659	7.851666667
1169678641634738176	86942927	25.717	20.933	2.16437051	6.555
1171393312838385664	14929696	21.917	21.917	0	3.513333333
1226279361338933248	68301418	8.683	7.667	11.69227874	5.583333333
1174837593141936128	73098367	17.417	16.167	2.485012806	7.718333333
1273905635208986624	13111430	30.35	27.717	6.463353113	3.953333333
1274098840017829888	66010549	12.5	10.383	3.225508	4.765
1171674049080721408	20334120	31.733	31.433	2.396081563	5.445
1171942381457506304	16660188	23.583	23.017	2.355623137	4.25
1169119462662602752	27190040	29.733	23.883	0.949678043	3.65
1169780346460307456	22619818	21.383	20.35	9.359337966	2.921666667
1274093058991849472	72612184	11.65	10.917	13.02511908	9.273333333
1169685419093131264	15833664	18.7	13.067	1.57058043	10.70333333
1171413713933041664	46842308	13.017	12.967	3.791763729	19.20666667
1169126489229099008	43977396	13.8	12.9	1.755755749	4.576666667
1174653553793302528	71849031	11.8	10.667	12.92064911	5.598333333
1168599608411029504	53908524	16.517	15.233	5.865523652	11.22
1172851359746097152	30528944	51.417	44.817	8.85793026	8.835
1169695099949416448	65360192	18.817	16.617	3.943368484	3.141666667
1169788498308235264	20067133	29.917	21.317	9.509493043	1.435
1171168393991028736	35797159	6.4	4.167	0.782087827	4.798333333
1169691028320419840	42193057	19.617	13.417	5.160805805	7.623333333
1171942475946786816	84555106	21.367	20.8	6.494719172	3.495
1169638037013921792	85150323	25.333	25.117	6.244436959	5.678333333
1169685685381103616	25890883	14.25	8.717	13.80298406	9.985
1176301876342161408	81458761	24.3	24.3	12.09470637	3.915
1169118646618816512	46747104	31.967	30.567	1.104566189	29.75166667
1273433472274268160	85605265	39.333	38.033	20.3417132	5.743333333
1179192870368706560	68416854	13.8	11.8	6.93872065	7.186666667
1175011127000563712	70556844	27.517	25.383	22.52208424	16.18
1169636731343863808	60628025	5.683	5.683	5.439464872	3.578333333
1171423729796775936	76285497	17.217	17.133	1.152313798	4.19
1171667237262589952	36926333	15.217	15.133	4.374790386	9.231666667
1169684663178887168	47631355	17.467	12.833	2.8751407	12.025
1174634046051844096	42372336	62.083	58.917	24.51631281	31.23666667
1169781566231019520	32426031	43.45	37.1	2.124942813	11.09
1171169029646188544	44358771	15.833	11.533	12.71616102	11.4
1169803461974294528	60935226	23.6	13.733	3.008486517	4.91
1169687686835863552	41927069	19.383	11.7	1.112411202	8.705
1182702640333586432	71263545	16.567	12.183	6.183342362	1.931666667
1171942596205871104	20374021	16.267	14.767	2.446969407	14.055
1169681433363480576	24771614	5.967	4.583	15.4241168	8.336666667
1174840367690809344	72371502	29.167	22.667	2.386738268	6.855
1169785062334398464	25614958	26.167	19.85	0.789924355	6.265
1169790903489921024	45872003	14.233	10.75	14.07873459	9.203333333
1171670312459173888	52126396	19.033	16.317	1.335023033	3.393333333
1169686595914170368	19163362	22.917	14.9	2.742632007	3.253333333
1171168445530636288	56345427	10.45	10	1.759521418	7.626666667
1168212356979752960	27547394	7.75	6.95	15.52580384	7.486666667
1171169897229582336	86986118	19.717	16.967	3.982707521	3.166666667
1275249212648325120	35804958	39.083	35.067	8.180033951	11.18833333
1176362495510577152	21611494	67.333	66.65	10.54406208	11.885
1174842300426092544	62904505	53.367	45.317	4.415496545	2.51
1169679182800617472	43882177	15.683	13.2	11.86768101	17.25833333
1171941960550711296	54329037	3.817	3.75	6.835636605	0.665
1176403065771655168	29089532	29.017	28.95	2.890242366	14.70333333
1169681450543349760	12368041	10.017	7.017	4.906868139	1.808333333
1168212176591126528	75401240	8.35	7.817	4.008850748	8.258333333
1169689207254286336	51288619	4.517	3.5	0.949678043	4.328333333
1182701042605752320	26126892	21.517	17.033	10.32724182	9.055
1182220143707553792	31912507	55.433	54.567	4.249724749	6.976666667
1174970917516738560	55035808	2.383	2.383	6.314256476	18.91
1171407847007715328	31880983	7.45	6.883	6.17932064	8.008333333
1174962233092866048	26460426	42.4	41.833	8.130673889	7.728333333
1171411343111094272	82493754	16.083	16.083	30.70703217	5.968333333
1171667434831085568	33798049	17.85	15.167	10.27747189	6.031666667
1179185010578554880	37610353	46.8	43.483	4.822532373	8.24
1226280589699579904	43552441	8.85	8.467	13.62004456	6.14
1226285228264259584	54341897	7.567	7.55	6.758380114	11.31666667
1169684353941241856	64722368	4.017	3.883	2.754512458	4.085
1179196057234440192	43195266	32.983	27.483	8.67192856	2.016666667
1171168514250113024	79874102	8.617	6.4	2.029628484	8.755
1174994144699875328	50236352	52.733	51.933	2.221258183	6.171666667
1175031244627378176	72903892	10.05	9.667	16.81098257	8.058333333
1274096477785817088	22042145	19.283	16.733	8.330827786	10.765
1169685410503196672	23557567	22.867	15.467	4.738547924	5.383333333
1169684877927251968	48270298	17.967	13.3	1.889306758	21.09
1169684362531176448	14918522	5.517	4.9	1.11191607	6.206666667
1171168007443972096	23847838	11.333	7.583	6.174534495	3.34
1169223993576652800	28299546	40.2	35.7	10.60518043	4.57
1275280703348539392	29888883	6.083	5.767	10.91425797	37.91666667
1171942501716590592	75072052	23.45	22.883	2.00148966	6.088333333
1274095816360853504	70380395	26.083	20.533	3.291054729	8.166666667
1273442620554608640	21656044	26.183	26.033	6.079461565	10.92166667
1182699865784713216	37744702	13.7	13.7	0.790022681	7.013333333
1169119849209659392	40471209	9.367	7.817	0.737336304	6.065
1169225831822655488	15494514	15.783	13.367	3.953068932	8.735
1169684542919802880	54863659	15.767	10.1	14.78190928	11.935
1226272996197400576	32493439	7.733	7.067	7.064785267	3.67
1274127281291264000	62893862	13.383	13.233	3.688722287	2.446666667
1171687131551105024	36064852	22.517	22.517	9.324759134	6.676666667
1.174859385806e+18	39961410	71.117	70.833	1.687135657	3.05
1274093660287270912	33410892	12.333	11.917	4.145811356	15.66
1182699762705498112	20171877	8.233	8.167	5.647987096	4.063333333
1171670613106884608	77426675	33.817	33.75	19.65281422	7.171666667
1179198952042397696	55145236	40.3	36.867	11.68494063	3.623333333
1169776266241376256	35038206	19.05	18.95	2.115831313	7.506666667
1274099776320700416	25775569	29.2	25.483	4.170730184	7.298333333
1169676623000109056	26941708	40.317	27.817	11.00056957	8.391666667
1169042299280162816	60902210	3.3	3.217	29.84786072	1.906666667
1274096890102677504	19571288	7.617	6.783	1.099837816	0.826666667
1168205991838220288	26272294	14.183	12.717	0	2.411666667
1169670610045894656	13169002	50.25	37.9	19.76883376	6.221666667
1171940319873204224	33853107	17.833	16.483	0.46102292	8.733333333
1273441718611476480	35229302	15.567	15.267	13.44349231	13.75833333
1169691286018457600	47712612	41.1	28.833	1.613229408	5.465
1176346440922824704	80443055	69.417	68.75	5.5530884	4.328333333
1274100772753113088	76614243	10	8.267	6.047289998	4.453333333
1169121223599194112	47342206	10.7	9.867	4.421586598	11.255
1174985958492209152	70246956	11.017	11	4.2456875	3.268333333
1171408877799866368	81992671	21.9	21.6	2.218457714	13.79666667
1182189202763153408	20644206	5.85	5.467	2.087174007	6.38
1169125681775247360	65636057	30.217	28.633	22.5288132	6.795
1169681854270275584	72321427	14.75	8.383	0.737258203	3.34
1171667417651216384	56938021	16.35	13.967	8.846853966	12.035
1169681424773545984	19249041	4.083	2.867	6.862221557	5.048333333
1174653029807292416	43302903	8.3	8.2	0	3.751666667
1169173802588831744	79657343	64.517	59.317	10.44044765	19.235
1169684053293531136	36808986	5.217	3.9	2.977724806	11.25666667
1171672374043475968	23401005	42.083	42	6.839887496	17.92833333
1171667452010954752	81632222	17.933	15.117	8.60924172	7.033333333
1274097268059799552	40422481	11.55	8.85	1.781097737	1.851666667
1273430697725394944	58749598	44.95	38.75	6.640019913	0.238333333
1175132588675694592	54901918	44.767	44.067	0.737255296	4.185
1174860571216969728	70625817	72.317	72.033	2.450432653	18.37833333
1274103933849042944	62720898	18.717	14.883	7.132448504	3.336666667
1169784340779892736	26403624	35.517	29.767	1.803592607	6.871666667
1169128774151700480	45944362	31.417	27.117	8.522528918	7.91
1171667537910300672	66904818	13.767	11.117	1.107886427	6.216666667
1274097568707510272	29637230	3.183	3.133	5.322578687	7.135
1171596954417758208	17943395	25.05	22.517	0.646743821	5.355
1179181480115437568	80667724	57.4	57.4	1.89202749	4.188333333
1171942037860122624	64300841	15.733	15.583	42.39523014	5.595
1169681562212499456	59300867	5.217	3.8	27.23382704	12.045
1174997640803254272	15502487	19.383	17.15	3.274068217	7.38
1176296928539836416	52075379	32.933	32.933	6.81825775	9.951666667
1169791513375277056	77696746	27.217	22.167	20.485804	4.39
1168599462382141440	36329015	17.467	15.633	9.416702139	11.94
1168602279880687616	73046726	31.017	28.167	1.861880845	6.871666667
1275281098485530624	51781843	6.283	5.317	1.433677207	6.121666667
1169060200703852544	51295631	48.45	36.15	1.564275556	4.971666667
1168211721324593152	24713002	5.133	5.1	13.94475426	22.07666667
1171767524748951552	69585616	31.85	26.967	10.6900995	10.58833333
1169121120519979008	71854604	6.867	6.433	4.066652067	5.23
1182693827060695040	75125863	215.85	215.85	26.84686028	10.21333333
1171171649576239104	26655870	34.2	27.2	1.843371263	6.578333333
1169682309536808960	44743532	8.667	8.167	23.11581686	5.668333333
1169683658156539904	12999407	14.8	9.9	13.93277921	3.255
1171409951541690368	16910852	7.367	7.3	10.61210766	2.638333333
1169282164613709824	52810141	45.517	42.3	28.85315876	12.02666667
1274099114895736832	84413132	17.983	13.983	3.813610362	8.06
1169790766050967552	75581237	4.917	4.45	1.564225619	15.49833333
1171413628033695744	66578101	21.95	19.167	4.603471965	4.561666667
1169684637409083392	13109819	12.017	7.533	8.9463114	2.251666667
1171165756881108992	50828855	22.95	17.6	3.491424332	3.826666667
1274084950093594624	37334669	38.817	38.817	0.737255296	7.383333333
1171991438573961216	34070180	42.1	40.95	2.224967636	10.06166667
1169784357959761920	28558941	33.017	27.2	6.4455733	1.043333333
1175024492938788864	18303960	13.733	13.7	5.803378315	6.983333333
1169225118858084352	45676876	28.583	26.5	11.21827862	24.705
1169684534329868288	57943874	16.033	11.033	4.567192731	2.346666667
1171672752000598016	40148338	46.35	43.267	1.297050199	11.84333333
1273430405667618816	62078750	40.183	33.767	14.69493952	2.735
1174889888663732224	66485163	30.233	27.633	2.357569706	12.30166667
1171670647466622976	61736712	31.05	30.817	1.562715647	10.66833333
1.174678808201e+18	68693292	25.25	21.5	1.113295937	6.206666667
1168185882801340416	74895406	42.267	42.267	0.458765044	5.106666667
1169680926557339648	25113723	158.167	153.817	35.58029201	8.721666667
1175000509841408000	63834295	30.6	27.85	54.26968387	16.695
1169780810316775424	48574571	18.6	18.083	0	4.861666667
1182714477263454208	53636467	55.683	47.05	0.458765044	4.426666667
1169179343096643584	27900962	14.867	14.833	27.13602113	17.76666667
1171941951960776704	58927040	3.65	3.633	31.28766316	4.573333333
1171413662393434112	41959295	14.8	13.517	17.32206323	4.248333333
1171949708671713280	71357538	23.967	23.85	7.515957025	15.59166667
1169685135625289728	70538928	10.783	8.317	17.16715912	21.12333333
1171224108306792448	25209148	24.3	24.3	2.86098646	10.05666667
1169675317330051072	52030427	25.2	17.717	8.233673143	4.505
1169060183523983360	54313519	48.183	35.8	35.8852683	7.546666667
1174981216848314368	13826749	38.8	38.8	17.51169618	6.226666667
1169683065451053056	83008481	12.9	8.983	8.1901871	11.19666667
1169126411919687680	68582653	15.5	14.25	13.58586568	25.62
1176410341446254592	20248530	9.083	7.917	7.882796742	9.238333333
1169134675436765184	75159324	58.5	57.817	2.914016392	3.826666667
1273910299543470080	53909626	39.15	36.883	15.55968216	10.38166667
1182178860481904640	75825997	37.367	30.417	2.0324507	14.40166667
1175013850009829376	48254301	27.55	24.2	2.594797407	5.458333333
1174888076187533312	77265293	8.233	8.283	6.671539721	23.01833333
1171949657132105728	81886821	24.85	24.65	3.123820566	45.27
1274066335705333760	27152449	26.8	26.8	27.29596366	3.056666667
1176414155377213440	40300062	23.267	18.717	1.992213012	6.681666667
1169682197867659264	17595657	10.483	10.183	14.10907993	13.67666667
1169682635954323456	87169140	15.067	12.317	4.132684673	6.711666667
1274095704691703808	13743775	26.217	20.55	4.242182819	22.325
1174840161532379136	21993556	21.933	17.95	2.698897015	7.315
1169803436204490752	61676567	27.3	16.083	13.01650096	14.03666667
1169667972935974912	46628967	50.667	42.683	12.85137387	2.091666667
1171167294479400960	73430512	16.883	13.7	11.51198437	28.45
1182230829586186240	55256894	51.75	49.167	2.097932247	5.075
1274093333869756416	84944066	11.85	11.117	4.49038213	6.965
1169689241614024704	55280726	12.25	7.3	5.025094595	6.191666667
1169037342887903232	70738351	17.767	16.383	13.62340466	9.626666667
1169682464155631616	85537933	20.633	14.333	4.402522985	8.808333333
1176346423742955520	57585277	72.117	71.433	6.761781407	7.388333333
1169687832864751616	26897606	17.6	12.233	7.440970028	14.47166667
1168206524414164992	75930774	14.1	12.3	4.509061612	5.75
1274097517167902720	62137775	1.033	1.033	13.03585573	5.056666667
1169689121354940416	53766849	6.483	4.6	14.11628574	10.83666667
1169117452617908224	76487699	56.35	52.533	1.105881505	5.628333333
1.273440730769e+18	71030040	17.233	16.433	0.735941326	9.205
1273911596623593472	15976675	40.283	37.25	27.55978374	10.81666667
1174892912320708608	54968146	23.8	21	2.066904683	9.601666667
1174658097868701696	81673347	32.75	29.9	3.615389486	31.42
1171409238577119232	85913638	19.433	16.9	0	15.24333333
1174902009061441536	14006966	57.65	50.783	10.99162714	1.518333333
1174685628609069056	16979538	32.267	28.05	0.789917634	5.381666667
1169682945191968768	55791123	11.617	8.167	18.98208813	9.995
1171983527244201984	19217875	70.967	70.117	2.211848701	8.893333333
1169112479045779456	21393461	3.783	3.767	3.738941363	7.595
1169687953123835904	66174744	17.383	10.75	1.99144686	5.801666667
1169119694590836736	85792043	13.317	13.2	8.660809098	9.095
1.171418446987e+18	85203539	9.517	9.517	1.117096236	5.008333333
1174998027350310912	21514235	36.35	33.2	4.752669053	7.201666667
1169684680358756352	40505497	18.683	13.267	4.920885765	27.05666667
1171596035294756864	45393605	25.333	20.617	0	19.95166667
1169682180687790080	70021834	11.767	10.783	0.977435167	3.536666667
1169803453384359936	46196488	23.15	13.517	8.90839915	3.36
1169063215770894336	19900849	19.25	19.25	3.034046988	8.555
1169698853750833152	58502078	41.4	27.083	14.59835562	7.971666667
1274097723326332928	54189910	2.083	1.667	5.420667347	18.53666667
1175128834874277888	14747381	34.767	35.6	5.804630063	8.483333333
1179195249780588544	27512538	15.15	12.283	9.633758173	8.555
1169682962371837952	80657363	14.433	9.683	26.5699806	19.68333333
1176395532399017984	60597489	35.967	35.967	4.305269631	4.345
1174654060599443456	87641265	8.6	8.583	3.1264235	4.446666667
1169178432563576832	51461324	27.217	27.217	1.343362831	8.951666667
1275279672556388352	62986455	31.583	30.233	1.56852966	8.941666667
1179195241190653952	25439380	17.6	14.35	17.49836182	5.683333333
1174845573191172096	45883065	48.267	40.117	1.90605951	8.028333333
1168602047952453632	22670172	42.783	39.633	5.128061534	7.341666667
1275253017989349376	62463210	215.85	215.85	9.660820387	20.01166667
1171667005334355968	54573083	13.017	12.95	0	19.90333333
1179195198240980992	55275972	16.567	13.267	0.73736069	6.895
1169688296721219584	33869332	18.55	13.15	7.588794275	8.215
1169685685381103616	86755720	14.25	8.717	8.265873362	2.326666667
1168600905491152896	66601950	29.467	26.65	19.74656504	2.716666667
1169808306697404416	20694568	41.683	31.317	15.23741685	4.765
1275247211193565184	47446444	62.817	56.917	4.980519152	17.18833333
1172955521292959744	87336528	12.967	8.05	29.37106874	19.95666667
1176459647670812672	65082766	18.35	16.75	9.630740296	11.73833333
1169683666746474496	41345653	22.083	15.917	5.581976385	6.055
1274094699669356544	12664803	27.15	23.8	9.520226715	5.923333333
1174837885199712256	13813258	4.617	4.4	5.148440979	3.993333333
1171419838556405760	31085668	18.4	18.267	1.431394865	3.311666667
1171942510306525184	61191844	21.217	18.4	4.591532847	19.31333333
1274097757686071296	22415220	5.267	4.283	1.408085768	4.345
1182698104848121856	65712795	215.85	215.85	1.780694708	9.678333333
1175026004767277056	12927363	8.45	8.45	0.73746966	14.69833333
1174653802901405696	72244453	11.533	10.283	14.37146227	12.8
1171394919156154368	13800995	5.283	5.217	0	5.533333333
1169808341057142784	57025120	36.15	26.533	1.75765987	8.69
1175137278779981824	24843905	79.117	80.733	1.907473311	5.108333333
1171267238368378880	58343322	56.083	48.433	8.557186599	3.4
1171708477538566144	70725229	40.467	39.633	13.62004456	9.213333333
1176355460354146304	43917917	52.117	50.367	7.884790213	2.185
1171940053585231872	24563537	25.2	23.167	14.24775858	21.87833333
1275240734382882816	17757195	61.75	53.75	23.8469573	3.853333333
1273440241142726656	28568327	29.1	28.383	2.054022014	13.42666667
1226283183859826688	50631574	13.283	12.967	36.81328654	13.31166667
1169226321448927232	39623518	6.85	6.767	9.461746943	5.11
1168211721324593152	40225100	5.133	5.1	2.056166973	23.02333333
1175024939615387648	74246021	11.4	11.333	2.29852074	7.59
1169686793482665984	35813196	18.4	12.367	3.956135492	10.44833333
1.175008180653e+18	65577376	39.233	32.767	8.858894284	7.331666667
1169685341783719936	55913207	16.417	10.45	1.297050199	7.583333333
1169682627364388864	45810437	12.017	6.45	11.11844293	19.63333333
1169225720153505792	37385074	27.983	25.35	5.5514267	5.076666667
1274099424133382144	65447958	32.133	27.717	7.908740906	3.63
1174654421376696320	55105493	13.5	12.833	3.322931713	2.945
1176407867545092096	76995648	14.067	13.9	2.665491194	7.161666667
1169670910693605376	82038052	55.633	39.983	0	1.868333333
1182244882719178752	18105401	24.133	23.117	1.580166469	19.21333333
1168601996412846080	57220406	39.033	39.033	4.362717153	8.271666667
1274065407992397824	49121730	29.75	29.033	5.111951929	3.44
1274097783455875072	84872924	7.383	5.95	7.997878834	14.08666667
1169683555077324800	31905324	10.383	7.717	59.31751282	5.568333333
1169788068811505664	82874493	27.433	18.683	20.58224311	21.59
1274102920236761088	58373575	54.2	53.2	4.42922972	9.963333333
1226280100073308160	51341871	3.833	3.8	1.33495558	4.315
1169698553103122432	45580791	38.8	27.483	4.821721285	22.44666667
1274104380525641728	49412051	9.733	7.567	2.3564503	14.62666667
1169684164962680832	74864046	13.817	10.817	19.42491346	11.94166667
1274097491398098944	80941370	5.083	4.667	4.181011351	4.261666667
1169178484103184384	13975646	29.35	29.35	0.882489016	2.15
1176460601153552384	54153437	49.933	46.3	1.803763757	7.63
1171941994910449664	74653857	7.817	7.617	2.513497918	5.523333333
1275283142889963520	13032966	20.65	19.017	0.777911893	3.316666667
1174653974700097536	65319478	12.117	11.933	0	8.39
1171666687506776064	22401173	26.617	26.617	2.235194841	2.248333333
1169120244346650624	25143894	19.717	17.967	0	9.908333333
1174653699822190592	55889725	5.017	4.333	5.634335332	6.366666667
1169126171401519104	79662194	17.533	16.583	4.752669053	6.56
1179198952042397696	74117115	40.3	36.867	1.014037105	3.313333333
1169691165759373312	63994208	24.017	14.517	49.00097185	3.203333333
1171168582969589760	51290589	5.333	4.8	31.53085026	21.26666667
1274098255902277632	52245099	3.167	3	23.81948696	8.491666667
1174978407939702784	80342364	49.433	49.433	3.520269333	6.315
1169178698851549184	39886436	27.817	27.717	4.011455157	4.721666667
1169178870650241024	28590342	24.133	24.083	2.662382857	4.64
1171408791900520448	61091950	24.333	20.167	1.042716637	1.215
1275261298686296064	14795303	53.633	51.783	10.57184594	5.708333333
1172958235712290816	26904329	29.067	23.933	0.829412208	6.575
1176392860929359872	74107600	5.133	5.133	0.94788877	1.706666667
1174833478563266560	44313631	29.1	23.417	3.528424423	2.896666667
1169681562212499456	29930433	5.217	3.8	0.453670268	4.868333333
1169688056203051008	82621925	3.9	3.283	5.865523652	15.58166667
1169684645999017984	64460961	14.417	10.367	7.02515192	3.771666667
1182178061617987584	57173929	10.483	10.283	8.93492588	4.25
1169128293115363328	47960412	32.667	30.133	7.960871155	4.246666667
1169780355050242048	45901039	18.733	17.8	13.58955657	3.338333333
1169682180687790080	34420573	11.767	10.783	3.194243085	9.825
1169688004663443456	17065216	14.55	9.667	11.26162824	9.883333333
1175150816516898816	61668422	7.5	7.5	17.78384813	5.22
1169777219724115968	79167207	4.783	4.783	7.50771557	9.928333333
1275260190584733696	52945132	46.583	42.467	4.17850995	21.60333333
1226273382744457216	79689624	13.25	12.233	10.18374886	2.498333333
1169679672426889216	62798830	9.983	8.217	0	3.675
1174896116366311424	74748513	45.133	38.617	4.236739713	3.713333333
1.168211798634e+18	67359270	9.95	9.8	0.921571233	1.271666667
1171596164143775744	54291313	29.283	23.183	9.780944442	5.69
1174889253008572416	52570391	13.267	11.433	23.17006484	12.61666667
1274100772753113088	17642156	10	8.267	35.41814441	10.30166667
1174887784129757184	42490389	13.183	12.067	3.919997959	19.32666667
1174850005597421568	53923689	23.6	23.133	3.370458705	1.303333333
1169694258135826432	74751672	26.25	15.75	4.633496088	13.96666667
1176414361535643648	51577447	17.167	13.967	3.139814961	10.35666667
1169686381165805568	16074436	22.233	17.133	28.3991025	17.775
1171167723976130560	34856493	18.983	15.933	2.224967636	5.45
1171940380002746368	61297480	15.05	14.4	0.552941472	3.595
1169225952081739776	77369060	7.433	6.85	55.3069139	2.635
1169688176462135296	45480979	13.55	7.933	0.552943652	3.056666667
1273905540719706112	40634778	31.317	29.85	0.73746966	2.616666667
1174842463634849792	52354633	41.267	33.667	30.52943012	7.815
1171414100480098304	35016452	9.617	9.567	13.04836905	7.626666667
1174893178608680960	83896648	23.717	20.767	13.01650096	7.095
1169676726079324160	48135063	42.4	32.783	6.27705201	11.30333333
1179189563243888640	81333035	36.267	34.3	3.395610897	8.655
1274098367571427328	24771677	6.183	5.983	7.722671272	15.405
1171155981535543296	32485719	215.85	215.85	1.11191607	6.358333333
1274098814248026112	33007814	13.733	13.233	1.553917132	5.535
1175136531455672320	24622443	73.517	75.233	5.78977103	7.076666667
